# Supplementary material for: The Weak Relationship between Vitamin D Compounds and Glucose Homeostasis Measures in Pregnant Women with Obesity: An Exploratory Sub-Analysis of the DALI Study
Source: Nutrients. 2022 Aug 9;14(16):3256. doi: 10.3390/nu14163256 (PMC9415540; doi:10.3390/nu14163256)
Supplement: Supplementary file 1 [file nutrients-14-03256-s001.zip]

Archive with 1 entries (1 files):
- nutrients-1806379-supplementary.pdf
